# Supplementary material for: A chemical probe based on the PreQ1 metabolite enables transcriptome-wide mapping of binding sites
Source: Nat Commun. 2021 Oct 6;12:5856. doi: 10.1038/s41467-021-25973-x (PMC8494917; doi:10.1038/s41467-021-25973-x)
Supplement: Supplementary file 3 — Source data [file 41467_2021_25973_MOESM3_ESM.xlsx]

## Sheet: Figure 2
Figure 2A	sample	Data 1	Data 2	Data 3	Average	Stdev
	DMSO	0	0	0	0	0
	25 µM of probe 11	0	0	0	0	0
	50 µM of probe 11	21.9765	26.886	18.886	22.5828	3.29401
	100 µM of probe 11	29.6378	39.1543	28.4343	32.4088	4.79502
	150 µM of probe 11	35.8505	43.3639	31.3639	36.8594	4.95065
	200 µM of probe 11	41.5054	53.1365	33.1365	42.5928	8.20109
	250 µM of probe 11	43.112	48.6696	38.6696	43.4838	4.09094
Figure 2B
	sample	Data 1	Data 2	Data 3	Average	Stdev
	DMSO	0	0	0	0	0
	Probe 1 (0 min)	0	0	0	0	0
	Probe 1 (1 min)	0	0	0	0	0
	Probe 1 (2 min)	28.1451	26.8627	21.9765	25.6614	3.25503
	Probe 1 (5min)	31.4475	37.5451	29.6378	32.8768	4.1429
	Probe 1 (10 min)	31.3523	33.3353	35.8505	33.5127	2.25435
	Probe 1 (15 min)	39.4204	37.6893	33.7813	36.9637	2.88875
Figure 2C
Figure 2D
Figure 2E

## Sheet: Figure 4
Figure 4C			Quantify band intensities			Normalized band intensities
	sample name	Data 1	Data 2	Data 2		Data 1	Data 2	Data 3	Average	Stdev
	Tt-WT	135.407	111.339	110.501	119.082	1.13709	0.934975	0.927938	1	0.118773
	Tt-G4A	91.159	54.006	89.066		0.765512	0.453518	0.747936	0.655656	0.175277
	Tt-G5A	115.418	103.824	126.769		0.969229	0.871867	1.06455	0.968548	0.0963427
	Tt-G11A	114.623	147.354	103.55		0.962553	1.23741	0.869566	1.02318	0.19127
	Full gel images were included in Supporting information Fig S5 in the source data file
Figure 4D
	Probe 11 (µM)	Data 1	Data 2	Data 3	Average	Stdev			PreQ1 (µM)	Data 1	Data 2	Data 3	Average	Stdev
	0	17.1	23.1	19.4	19.9	3.03			0	19.8	23.3	19.1	20.8	2.26
	5	38.4	45.7	43.5	42.5	3.72			0.0025	38.4	36.1	36.8	37.1	1.18
	10	45.1	50.8	47.9	47.9	2.84			0.005	50.5	44.5	46.7	47.2	3.05
	20	50.2	55.3	52.3	52.6	2.56			0.01	62.5	55.4	60.4	59.4	3.62
	40	53.4	59.1	55.2	55.9	2.94			0.05	77.8	76	79.1	77.6	1.54
	100	57.3	61.3	57.7	58.8	2.18			0.4	82.1	83.6	84.2	83.3	1.07
	400	62.9	65	61.8	63.2	1.62			1	84.6	86.2	85.4	85.4	0.81
	1000	67.1	69	67.3	67.8	1.04			4	86.5	88.8	88.1	87.8	1.22
									10	87.3	88.7	88.8	88.3	0.87
	Full gel images were included in Supporting information Fig S6 in the source data file.

## Sheet: Figure 5
Figure 5A
									Blot (Streptavidin HRP)
	SYBR gold staining
Figure 5B

## Sheet: Figure 7
Figure 7B	sample	Data 1	Data 2	Data 3	Average	Stdev
	Probe 17	1.00513	1.01	1.00533	1.00682	0.00275631
	Probe 11	1.40686	1.41	1.37273	1.39653	0.0206719
	Probe 11 + 25µM PreQ1	1.18203	0.87	1.13648	1.06284	0.168547
	Probe 11 + 100µM PreQ1	1.02832	0.89	0.874755	0.931026	0.0846048
Figure 7C	sample	Data 1	Data 2	Data 3	Average	Stdev
	Probe 17	1.06935	0.93	1.00666	1.002	0.0697923
	Probe 11	1.42404	1.29	1.27566	1.3299	0.0818431
	Probe 11 + 25µM PreQ1	1.1203	0.84	1.04757	1.00262	0.145454
	Probe 11 + 100µM PreQ1	0.912279	0.72	0.796393	0.809557	0.0968129
Figure 7D	sample	Data 1	Data 2	Data 3	Average	Stdev
	Probe 17	1.04284	1.0076	1	1.01681	0.0228597
	Probe 11	1.26142	1.54222	1.39785	1.4005	0.140418
	Probe 11 + 25µM PreQ1	1.19898	1.27798	1.11756	1.19817	0.0802103
	Probe 11 + 100µM PreQ1	0.806826	0.814532	0.95196	0.857773	0.0816593

## Sheet: Supporting information Fig S2
Compound	Data 1	Data 2	Data 3	Average	Stdev
DMSO	0	0	0	0	0
11	31.6715	34.5589	27.6094	31.2799	2.8506
12	50.4972	52.2006	44.882	49.1933	3.12683
13	47.3352	36.5581	35.6879	39.8604	5.29742
14	0	0	0	0	0
15	26.9179	26.237	21.9355	25.0301	2.20582
16	13.3954	23.8482	20.9443	19.396	4.40555
* in lanes : Those compounds were not proceed for further analysis

## Sheet: Supporting information Fig S6
					Transcription Termination assay gels:
				Figure S6 A
				Figure S6 B

## Sheet: Supporting information Fig S7
	MST data
Figure S7-A	Bs-PreQ1-RS									Figure S7-B	Tt-PreQ1-RS
			Fnorm (%)										Fnorm (%)
	PreQ1 (nM)	Data 1	Data 2	Data 3	Average	Stdev					PreQ1 (nM)	Data 1	Data 2	Data 3	Average	Stdev
	500000	883.964	883.396	883.999	883.786	0.338738					500000	908.775	910.404	910.031	909.737	0.853494
	250000	883.966	883.38	882.731	883.359	0.617623					250000	909.57	910.135	909.222	909.642	0.460677
	125000	885.3	885.249	884.972	885.173	0.176563					125000	910.131	909.748	909.167	909.682	0.485136
	62500	885.321	885.214	886.003	885.513	0.428212					62500	909.38	908.95	909.154	909.162	0.21514
	31250	885.382	885.413	886.223	885.673	0.476693					31250	909.584	908.926	908.983	909.164	0.364679
	15625	885.205	885.328	885.376	885.303	0.0880772					15625	908.883	908.418	908.629	908.643	0.23283
	7812.5	885.903	885.282	885.254	885.48	0.366487					7812.5	908.423	908.558	908.497	908.493	0.0675284
	3906.25	886.608	886.972	887.134	886.905	0.269182					3906.25	909.337	908.934	909.37	909.214	0.242549
	1953.12	887.733	887.572	887.873	887.726	0.150364					1953.12	910.275	909.503	909.224	909.667	0.544487
	976.562	889.689	890.061	889.695	889.815	0.213194					976.562	910.192	910.689	909.527	910.136	0.583064
	488.281	893.869	893.452	893.118	893.479	0.375963					488.281	910.747	910.189	911.128	910.688	0.471998
	244.141	896.748	897.213	896.18	896.714	0.517694					244.141	911.398	911.891	911.825	911.705	0.267504
	122.07	901.341	901.479	900.889	901.236	0.308246					122.07	911.326	912.675	912.775	912.259	0.808938
	61.0352	903.692	904.243	904.135	904.024	0.291958					61.0352	913.984	913.53	913.588	913.701	0.246868
	30.5176	905.866	906.526	906.502	906.298	0.374494					30.5176	913.382	913.05	914.204	913.546	0.594091
	15.2588	907.454	907.262	907.956	907.557	0.358					15.2588	914.919	914.706	914.984	914.87	0.145283
Figure S7-C	Bs-PreQ1-RS									Figure S7-D	Tt-PreQ1-RS
			Fnorm (%)										Fnorm (%)
	Compound 11 (nM)	Data 1	Data 2	Data 3	Average	Stdev					Compound 11 (nM)	Data 1	Data 2	Data 3	Average	Stdev
	250000	883.644	883.521	883.619	883.595	0.0647966					250000	937.031	937.07	936.901	937.001	0.0884532
	125000	888.591	889.087	888.833	888.837	0.247799					125000	937.337	937.419	936.013	936.923	0.789292
	62500	889.623	889.766	889.019	889.469	0.396321					62500	937.121	937.656	936.899	937.225	0.389151
	31250	891.024	889.436	889.56	890.007	0.883232					31250	938.519	938.178	937.302	938	0.627606
	15625	887.103	887.673	887.213	887.33	0.302834					15625	938.298	938.12	938.049	938.155	0.127993
	7812.5	884.349	884.074	884.648	884.357	0.287001					7812.5	938.609	938.092	939.067	938.589	0.487589
	3906.25	882.752	883.024	882.248	882.675	0.393441					3906.25	939.585	939.396	939.253	939.411	0.166907
	1953.12	879.432	881.575	880.72	880.576	1.07852					1953.12	939.853	939.965	940.181	939.999	0.166688
	976.562	881.163	880.901	880.7	880.921	0.232375					976.562	940.052	939.532	939.692	939.759	0.26621
	488.281	880.321	880.185	880.539	880.348	0.17895					488.281	939.966	939.585	940.32	939.957	0.367841
	244.141	880.155	878.648	879.013	879.272	0.78619					244.141	939.729	939.796	940.638	940.054	0.506617
	122.07	878.329	877.979	879.335	878.548	0.703499					122.07	940.017	940.623	940.514	940.384	0.322753
	61.0352	876.739	877.356	877.778	877.291	0.52266					61.0352	939.983	941.019	940.313	940.438	0.529316
											30.5176	939.991	940.143	940.126	940.087	0.083345
											15.2588	940.268	939.987	940.578	940.278	0.295822
											7.6294	940.169	939.947	940.681	940.266	0.37645
